# Supplementary material for: Characterisation of the Novel Filamentous Phage PMBT54 Infecting the Milk Spoilage Bacteria Pseudomonas carnis and Pseudomonas lactis
Source: Viruses. 2023 Aug 22;15(9):1781. doi: 10.3390/v15091781 (PMC10534721; doi:10.3390/v15091781)
Supplement: Supplementary file 1 [file viruses-15-01781-s001.zip]

Archive with 1 entries (1 files):
- viruses-2480829-supplementary.pdf
